# Supplementary material for: A Comprehensive Study from Cradle-to-Grave on the Environmental Profile of Malted Legumes
Source: Foods. 2024 Feb 21;13(5):655. doi: 10.3390/foods13050655 (PMC10930983; doi:10.3390/foods13050655)
Supplement: Supplementary file 1 [file foods-13-00655-s001.zip]

Archive with 1 entries (1 files):
- foods-2863749-supplementary.pdf
